# Supplementary material for: Nutritional Status Assessed with Objective Data Assessment Correlates with a High-Risk Foot in Patients with Type 2 Diabetes
Source: J Clin Med. 2022 Feb 27;11(5):1314. doi: 10.3390/jcm11051314 (PMC8911330; doi:10.3390/jcm11051314)
Supplement: Supplementary file 1 [file jcm-11-01314-s001.zip]

Archive with 1 entries (1 files):
- jcm-1585725-supplementary.pdf
